# Supplementary material for: Dynamic PD-L1 Regulation Shapes Tumor Immune Escape and Response to Immunotherapy
Source: Cancers (Basel). 2025 Nov 27;17(23):3803. doi: 10.3390/cancers17233803 (PMC12691448; doi:10.3390/cancers17233803)
Supplement: Supplementary file 1 [file cancers-17-03803-s001.zip]

Archive with 1 entries (1 files):
- cancers-3936150-supplementary.pdf
